# Supplementary material for: The covariance environment defines cellular niches for spatial inference
Source: Nat Biotechnol. 2024 Apr 2;43(2):269–80. doi: 10.1038/s41587-024-02193-4 (PMC11445396; doi:10.1038/s41587-024-02193-4)
Supplement: Supplementary file 2 — All tables, each in a dedicated Excel sheet [file 41587_2024_2193_MOESM2_ESM.xlsx]

## Sheet: Table1
Supplementary Table 1 - scRNA-seq genes manually included in the seqFISH gastrulation ENVI model:
Nkx2-1
Nrxn3
Hhex
Vgll2
Six2
Ripply3
Prox1
Pdx1
Rfx6
Tlx2
Nkx2-5
Hoxd13
Hoxd12
Hoxd11
Hoxd10
Hoxd9
Hoxd3os1
Hoxd8
Hoxd3
Hoxd4
Hoxd1
Hoxa1
Hoxa2
Hoxa3
Hoxaas3
Hoxa4
Hoxa5
Hoxa6
Hoxa7
Hoxa9
Hoxa10
Hoxa11
Hoxa13
Hoxb13
Hoxb9
Hoxb8
Hoxb7
Hoxb5os
Hoxb6
Hoxb5
Hoxb4
Hoxb3
Hoxb3os
Hoxb2
Hoxb1
Hoxc13
Hoxc12
Hoxc11
Hoxc10
Hoxc5
Hoxc9
Hoxc8
Hoxc6
Hoxc4

## Sheet: Table2
Supplementary Table 2 - Organ gene sets derived from Nowotchin et al.
Highlighted genes were also included in the seqFISH assay
Colon	Dorsal Lung	Liver	Pancreas	Small int	Thymus\ Thyroid	Ventral Lung
Hoxc9	Igfbp5	Hhex	Nepn	Kitl	Meis2	Meis2
Hoxc8	Ckb	Ttr	Rbp4	Cxcl12	Mest	Hoxb1
Rspo3	Sulf1	Cdkn1c	Bnip3	Map1b	Nkx2-3	Hoxa1
Apela	Igf1	Dlk1	Spink1	Krt19	Socs2	Ripply3
Hoxa7	Sox2	Ddt	Ttr	2610528A11Rik	Isl1	Dut
Xlr3a	Fxyd6	Cald1	Peg3	Apela	Crabp2	Lyar
T	Fam174b	Meg3	Smim14	Ezr	Igfbp5	Npnt
Cdx2	Pax9	Apoe	Krt8	Cystm1	Six1	Fabp5
Hoxd9	Ppp2r2b	Vtn	Ociad2	Slc2a3	Otx2	Crabp2
Trap1a	Halr1	Psat1	Car4	Fth1	Nkx2-5	Dctpp1
Greb1	Sox21	Spink1	Krt18	Pura	Has2	Hmgn3
Ptk7	Smoc2	Bex4	Sdc4	Glud1	Homer2	Arg1
Wnt5b	Fhl2	Reln	Clic6	Gpc3	H19	Ncl
Fgf8	Crabp1	Prox1	Nudt11	Rnase4	Igf2	Ddx21
Hoxb8	Cobl	Peg10	Pdlim1	B4galt6	Irx3	Set
Tlx2	Cdkn2a	Dusp9	Plod2	Cpm	Shisa2	Prrx2
Ifitm1	Afap1l1	Id2	S100a10	Jak1	Hbb-y	Hoxb2
Hoxa9	Arl4a	Fabp5	Lrpap1	Rnf128	Col2a1	Hspe1
Mllt3	Pik3r1	Ccnd1	Pcbd1	Shh	Dok5	Anp32b
Hoxb6	Plat	Gata6	Bsg	Fhl1	Vgll2	Nme1
Nkd1	Ntn1	Asb4	Rnase4	Cdx2	Tmsb4x	Gnl3
Rhox5	Smoc1	Psph	Col4a1	Bex2	Hmcn1	Ranbp1
Lmo2	Cdh2	Csrp2	Krt7	Tmsb10	Crabp1	Npm3
Pla2g7	Col2a1	Maob	Rbbp7	Fam162a	Hba-x	Sms
Hoxb9	Gprc5c	Flrt3	Dpp4	Cpn1	Prrx2	Nolc1
Ccnd1	Hmgn3	Chchd10	Ctsl	Lef1	Kctd12b	Srm
Platr13	Sec62	Stmn1	Sesn3	Ddah1	Pax1	Prtg
Cdkn2a	Pou6f2	Bex2	Kalrn	Laptm4b	Col11a1	Baz1a
Hoxc6	Gpx3	Peg3	F11r	Fbn2	Eya1	Hspd1
Erdr1	Ppp1r16b	Sms	Mt1	Dynlt1c	Jag1	Vamp8
Axin2	Myh7	Bex1	Myl6	Tagln2	Irx5	Pbx1
Npm3	Rarb	Rasgrp3	Cst3	Ap1s3	Pax8	Naa15
Dram2	Parm1	Tgm2	Serpina1b	Gng12	Efnb2	Osr1
Sp5	Sdpr	Clic6	Arg1	Pfn1	Foxc1	Mycn
Eva1b	Phlda3	H19	Prdx4	Slc16a1	Mmd	Tgfb2
Cdkn1a	Tbx1	Grb10	Cldn6	Cdx4	Nnat	Nhp2
Ldhb	Ninj1	Tceal8	Fam183b	Krtap17-1	Pcdh7	H2afz
Xlr5a	Krt7	Col1a2	Gata6	Calm1	Ctxn3	Cacybp
Smim3	Plekhg1	Afp	Krt19	Ldha	Gm20467	Gata3
Etv4	Rbms1	Lpl	Tdh	Bex1	Mfap4	Ccne1
Slc25a5	Trabd2b	Fgb	Sdcbp	Hoxa7	Capn6	Odc1
Hoxa10	Cald1	Gstm1	Glul	Rasl11a	Efna5	Lsm2
Gm53	Tgm2	Ivns1abp	S100a11	S100a11	Adgrl2	Rarb
Bax	Trap1a	Phlda2	Rcn3	Tceal8	Tnnt1	Gpatch4
Tfpi	Ptch1	Ambp	Pttg1ip	Sat1	Elavl2	Mrpl34
Fn1	Fam3c	Foxp1	S100g	Bex3	Ehbp1	Txnl4a
Sulf2	Spink1	Apela	Afp	Oat	Nuak1	Wdr43
Sp8	Meis2	Enpp1	Col4a2	Myl12a	Sox2	Metrn
Arl4a	Cldn10	Serpina1c	Gpx3	Hdgf	Rbms1	Chchd4
Fgf17	Dtna	Rplp1	Csrp1	Pcbd1	Nr2f2	Bola2
2010111I01Rik	Prkce	Gcsh	Mt2	Gm21814	Nrxn3	Mif
Rcn1	Perp	Car4	Gata4	Hoxc8	Ebf1	Eif5a
Mfge8	Xlr3a	Foxa3	Lpar3	Tpm4	Sobp	Dkc1
Hes7	Fgfbp1	Gbas	Palm3	Dram2	Ptpre	Knop1
Aspscr1	Bmp3	Fam210b	Anxa5	Ywhah	Tfap2a	Nop56
Tgif1	Socs2	Myc	Emb	Hoxb7	Tox2	Nop10
Trim2	Adam28	Pyy	B2m	Trim2	Six4	Rangrf
Defa30	Lrig3	Serpinf2	Myl3	Dbi	Emx1	Eif2s2
Tnfrsf19	Alcam	Gm10073	Clic1	Ftl1	Hey2	Cisd1
Hes1	Fkbp9	Serpina1b	Rfx6	Tpm3	Hdgfrp3	Mest
Acot7	Dcn	Zfp706	Tmem59	Tmem181a	Zfhx4	Tshz1
Ptn	Fosb	Pla2g1b	Sparc	Hoxa9	Npnt	Hbb-y
Cyp26a1	Vtn	Robo2	Dusp9	Bex4	Hbb-bh1	Rbm8a
Fzd10	Pdzd2	Nme1	Bex1	Msn	Edn1	Tbx1

## Sheet: Table3
Supplementary Table 3 - Gene sets for subtypes of somatostatin interneurons
Highlighted genes were also included in the MERFISH data
Calb2	Chodl	Crh	Crhr2	P. Etv1	Hpse	Hspe1	Myh8	Th
Olfm3	Nos1	Lrp1b	Lingo2	Thsd7a	Pdyn	Cdh9	Il1rapl2	Erbb4
Nkain3	Col25a1	Erbb4	Trpc6	Kirrel3	Nkain3	Spon1	Cdh12	St6galnac5
Thsd7a	Ptn	Kcnip4	Cdh9	Nkain3	Unc13c	Kcnip4	Nr2f2	Lrp1b
Maf	Fxyd6	Lrrc4c	Sel1l3	Pcdh8	Dlx1as	Egln3	Hs6st3	Sorcs3
Man1a	B3gat1	Gabra1	Lgals1	Col25a1	Tox	Eya4	Zmat4	Ntrk3
Dpp10	Man1a	Dab1	Unc5d	Maf	Zfp804a	Serpini1	Chsy3	Gabra1
Zbtb20	Chodl	St6galnac5	Pcp4l1	Sgcd	Akap5	Mgat4c	Gfra2	Th
Ptprd	Egfem1	Cdh2	Tmem132d	Necab1	Serpini1	Hs6st3	Rgs10	Nr4a2
Cbln4	Slc4a4	Prr16	Dcc	Ptprt	Ano3	B3gat2	Glp2r	Gm20754
Col25a1	Rasgef1b	Kcnh7	Sema3a	Dpp10	Luzp2	Sphkap	Plpp4	Srrm4
Pcsk5	Npy	Crh	Tmem132b	Moxd1	Maf	Rgs6	Nckap5	Zmat4
Pde1a	Gabra2	Lrrtm1	Rab27b	Mef2c	Tmtc4	Ncald	Dock4	Csmd3
Lingo2	Crhbp	Serpini1	Grik1	Calb1	Id4	Ano4	Pld5	Slc44a5
Atp2b4	Chrm2	Gabrg3	Gda	Lrrtm3	Cpne5	Cdh13	Gas7	Cntnap5c
Chn2	Pde1a	Nkain2	Egln3	Vwc2	Man1a	Prkd1	Fam189a1	Dab1
Calb2	Ntn1	Brinp3	Rbp4	Tox	Cdh9	Prkcb	Unc13c	Pcp4l1
Pcdh11x	Lrrtm4	Htr2a	Grm8	Sh3rf3	Npnt	Npas3	Mgat4c	Scg2
Mrap2	Nkain3	Cntnap2	Hcn1	Kcnab1	Prdm1	Itpr1	Parm1	Bcl6
Gria1	Pcp4	Gabrb2	Camk1g	Cdh4	Htr1a	Kcnmb4	Rasgrf1	Grik1
Smarca2	Tacr1	St8sia4	Alk	Gria1	Cntn5	Slc24a2	Cntn6	Pard3b
Spock3	Nnat	Gabra4	Npy	Etv1	Syndig1	Fgf13	1810041L15Rik	Maml3
Pcdh19	Gucy1a1	Vstm2l	Kcnk2	Rxfp3	Cplx2	Gabrg3	AF529169	Pcdh17
Timp3	Ptprt	Clstn2	Kcnab1	Chn2	Ust	Sez6l	Edil3	Cort
Nppc	Adra1a	Msra	Nrip1	Mrap2	Fmn1	Reln	Itpr1	Cntnap4
Sgcd	Fam46a	Bcl6	Khdrbs3	Runx2	Pde1a	Kcnc4	Socs2	Elavl4
Zfpm2	Cygb	Pcdh9	Fibcd1	Gpc6	Crhbp	Ptprt	Hunk	Rasgrp1
Abtb2	Grik4	Kcnip2	Igf1	Mme	Rerg	Neto2	Sox6	Slit2
Cdh8	9330158H04Rik	Cd47	Prkacb	Zbtb20	Hdac9	Satb1	Gm47033	Pnoc
Nlgn1	Trpm3	Tmem196	Ndst3	Zfpm2	Clstn2	Ccdc85a	Nacc2	Unc5c
Cacng4	Ndst4	Il1rapl1	Kcnmb2	Lrrtm4	Dpp10	Rbp4	Trhde	Gabrb2
Cpne5	Elmo1	Ralyl	St6galnac5	Whrn	Abtb2	Cxxc4	Kif26b	Gpx3
Tmtc4	Sfrp1	Ntng1	Ifitm10	Nlgn1	Elmo1	Ralyl	Reln	Diras2
Il34	Sp9	Galntl6	Cntnap5c	Tiam1	Ifit1	Hlf	C1qtnf7	Trpc4
Pcdh8	Vwc2l	Adcy8	Epha7	Ntrk3	Lama4	Kif26b	Car10	Rspo3
Nell1	Alk	Rtl4	Igfbp3	Tenm2	Kcns3	Elmo1	Gulp1	March1'
Tmeff2	Dpy19l1	Ptprt	Eya4	Spock3	Cacna1i	Cplx2	Dpp10	Ttc39b
Chl1	Pou3f2	Tmtc2	Pxdc1	Pcdh11x	St3gal1	Gm28175	Atp1b2	Tspan2
Sox1	Mxra7	Pard3b	Pde1c	Ptprd	Ptpru	Camk2d	Prkg2	Synm
Pstpip2	Unc5d	Hlf	Sema3e	Pcsk5	Mafb	Fbxw7	Nrep	Stmn2
Gm21949	Adgrg6	Sorcs3	Cbfb	Rps6ka5	Golim4	Astn2	Chrna2	Rbp4
Ust	Cadm1	Sgpp2	Fstl5	Smarca2	Adcy2	Pou6f2	Kcnmb4	Htr1f
Tbc1d4	Pcsk2	Kcnj3	Ubash3b	Fstl4	Sema6a	Vstm2l	Ptpru	Unc5d
Elfn1	Ptprd	Sgcz	Chrm3	Timp3	Lipa	Igf1	Slc24a3	Slc9a9
Gpc6	Cacna1e	Kcnq5	Neto2	B3glct	Tox3	Dlx6os1	Myh13	Ptpre
Inpp4b	Pam	Serpine2	Nek7	Prkg2	Hpse	Celf2	Kcnb2	Galnt17
Shisa6	Cnih3	Gm13629	Calb1	Ajap1	Arap2	Luzp2	Cd44	Col26a1
Kirrel3	Gabrg1	Flrt2	Stt3b	Tmem56	Clmp	Ar	Lypd6	Serpine2
Mpped2	Tox	Camkv	Cntnap2	Rapgef5	Ror2	Igfbp3	Chrna7	Lrrtm4
Tmem56	Nrg1	Osbpl8	Fut9	Adamts17	Elfn1	Pantr1	Kirrel	Cckbr
Mafb	Fmnl2	A830018L16Rik	Fam135b	Adgrb3	Nefl	Abcd2	Zfp608	Fam46a
Trim2	Tmeff1	Gm30382	Rab3b	A830082K12Rik	Reln	Scn3b	Cnr1	Csmd1
Gm20754	Sv2b	Rarb	Gad2	Tmeff2	Fam84a	Cntnap2	Cav2	Phlda1
Tox	Rasd2	March1'	Sparcl1	Fam81a	Car10	Grm3	Chgb	Cpne8
Dlx1as	Cpne4	Enho	Myo16	Lgi1	Syndig1l	Pcdh10	Tmem132e	Ldb2
Pcdh18	Gpr88	Pcca	3110035E14Rik	Gria4	Ptprd	Galntl6	Gpr26	Nudt4
Prune2	Scn9a	Klhl13	Nrip3	Lmo4	Pitpnc1	Etv6	Cabp7	Btbd11
Rps6ka5	Adamtsl1	Csmd3	Rcan2	Hlf	Ifit2	Kcnmb4os2	Plcl1	Man1c1
Daam2	Nell1	Ptprk	Etv5	Nell2	Lancl3	Kcnf1	Wnt16	Clic4
Adcy2	Kcnt2	Gxylt2	Atp1b1	Frmd6	Asphd2	Msra	Tgfbr1	Fosl2
Lmo4	Pcdh18	Elmod1	Spon1	Cacng5	Igsf3	Rbms1	Gm28175	Arpp21
Grm4	Slc7a3	Fat1	1700020I14Rik	Sparcl1	A830018L16Rik	Abtb1	Kcnmb4os2	Kcnc2
Oxtr	Brinp3	Trpc5	Csmd1	Kctd8	Sntg1	Grin2a	Grm3	Npy
Sfrp2	Scn3a	Sema3c	Plcl1	Ctnna3	Nr3c1	Gpr161	Csmd2	Adra1a
Cacng3	Bace2	Ncam2	Usp46	Adamts12	Pde4b	Cemip	Prkcb	Cacna2d2
Mef2c	Tenm1	Dlg1	Slc6a1	Egfem1	Cdh7	Masp1	Myh8	Lrrc4c
Ncdn	Trpc4	Mctp1	Sptb	Shisa9	Nlgn1	Cnr1	Fnbp1l	Zfp536
Ano3	Mpp7	Tenm1	Brinp3	Fam19a5	Pcdh11x	Klhl14	Rerg	Efnb2
Cacng5	Shisa9	Sema3e	Moxd1	Ano3	Paqr8	Myo1b	Phactr1	Rab3c
Mcc	Pde4b	Csmd1	Astn2	Thbs2	Arl4c	Asic2	Hpca	B3galt1
Rpp25	Zmiz1	Man1c1	Ghitm	Pstpip2	Oxtr	Kcnb2	Actn2	Spock3
Lama4	Gm38505	Gabrb1	Greb1l	Cbln4	Col11a1	Fat1	6430573F11Rik	Hcn1
Atp2b1	Adamts3	Myo1b	Grm7	Il34	Iqgap2	Stum	Fbn2	Klhl32
Tspan2	Colec12	Kcnc2	Wscd1	Klf12	Nek7	Gng12	Stard13	Tenm3
Adgrb3	Thsd7b	Ube2d1	Fat1	Eya1	Ryr3	Sem1	Lin7a	Fndc3a
Ncam2	6330403K07Rik	Grm3	Enox1	Grm5	Gpc5	Gm30648	Mthfs	Ralgapa2
Syn2	Dbpht2	Khdrbs3	Gpm6a	Gm1604a	Cdkl5	Galnt14	Frmd4b	Nrp2
Crhbp	Carhsp1	Trpc4	Chn1	Cntnap5c	Etl4	Ptchd4	Cntn4	A830082K12Rik
Prokr2	Slc5a7	BC030500	Adora1	5330434G04Rik	Chrm3	Gm47033	Sntb1	Vgf
Pcdh9	Ext1	Hook3	Tmem132c	Pcdh19	Pdzd2	Cobl	Glra3	Lbh
Col19a1	Hap1	Alcam	Lrp1b	Pcdh15	Afap1	Ildr2	Csgalnact1	Fxyd6
Rasgrf2	Nell2	Gpr158	Creg2	Rnd2	Galntl6	Crtac1	Dlc1	Plch2
Fam19a5	Zbtb20	Rxfp1	Lypd6	Gm4211	Phka2	Pgbd5	Rora	Myo1b
Runx2	Rnf152	Grm5	Pigk	Lmo3	Trpm3	Glra2	Sphkap	Lrrtm1
Kcnk2	S100a10	Edil3	March1'	Plxna4	Tunar	St6galnac5	Tcerg1l	Sel1l3
Adgrb1	Inpp4b	Reps2	Agap1	Zfp536	Tmcc3	Npas1	Aff2	Ralyl
Myo16	Kcnn3	Plcb1	Lsamp	Oxtr	Lhfpl3	Doc2b	Xylt1	Slc6a17
Gap43	Fry	Pigk	Pak1	Ets1	Rgs7bp	Grik3	Rgs9	Sema3e
Eya1	Pcsk5	Rapgef5	Akap5	Cux2	Cacng3	Cdk14	Fgf13	1700020I14Rik
Sparcl1	Pcdh9	Slc8a1	Crtac1	Wipf3	Il34	Prdm1	Ankfn1	Dcc
Maml2	Dgkb	Kcnmb2	Rgs9	Htr1d	Prep	Homer2	Myh4	Iqsec3
Pcdh15	Opcml	Mef2c	Kcnk3	Nr2f1	Dbpht2	Shisa6	Marcksl1	Cst3
Egfem1	Nptx1	Hdac9	Lypd6b	Dab2	Cabp1	Lrp1b	Npas3	3110035E14Rik
Unc5c	Prex1	Fam174a	Fam102b	Gpr176	Bcl11a	Fam212b	Cntnap4	Ptgs1
Cdh4	Syt6	Ptchd4	Tgfb3	Tmem132c	Filip1	Asap2	Ppp1r14c	Grm8
Diaph2	Drd1	Prickle1	Oxr1	Gabrg3	Dock11	Gxylt2	Ccser1	Parm1
A330008L17Rik	Fndc1	Grik1	Glrb	Filip1	Ildr2	Rph3al	Csmd3	Gabra2
Fam81a	Stard5	Adgrl2	Ptgs1	Sfmbt2	Ankrd34c	Slc36a1	Nmnat2	Gpr22
Kctd12	Gad1	Lpp	Ptchd4	Mafb	Siah3	Kcnh1	Fxyd7	Plcl1
Ackr3	Vstm2b	Stk32c	Frrs1l	Mpped2	Dock1	Gm15155	Setbp1	Adamts16
Gm44257	Plpp3	Mmp16	Gabra1	Inpp4b	Syt6	Lurap1l	Kcnd3	Edil3
Nefl	Zcchc12	Cited2	Stk32a	4930517O19Rik	Cdh8	Sorl1	Zim1	Fam114a1
Ociad2	Adra1b	Adamts6	Elavl4	Opcml	Grb14	Cyfip1	Aff3	Kcnk3
Akap13	Cacnb2	Trp53i11	Srrm4	Rnf144b	Fam196a	Rgs9	Ppp4r4	Nos1ap
Vstm2a	Timp2	Spon1	Slc30a3	Gria3	Arhgap6	Ifitm10	Epha3	Nell1
Rph3a	Syndig1	Ano4	Ncoa7	Cadm1	Grem2	Stk32b	B3gat2	Cdh9
Cdh7	Sox1	9630002D21Rik	Eps15	Rps6ka2	Rnf112	Slc25a13	Tox3	Far2
Unc13c	Ndrg1	Plch2	Ppp1cc	Plxdc2	Park2	Cyp46a1	Epha10	Pcdh15
Mme	Adcy5	Doc2b	Nsg2	Gm10754	Klhl14	Col15a1	Macrod2	Nxph2
Kcns3	Sh3gl3	Klhl14	Timp3	Akain1	Mcc	Aff3	Pitpnc1	Medag
Gm10754	Gng4	Fam81a	Slc9a9	Rnf152	Rasgrf1	Pex5l	Kctd8	Sp9
Dgkg	Pxylp1	Unc5d	Sema6d	Efnb3	Cacnb4	Grid1	Nptx2	Kcnj4
Hs3st5	Cdh18	Spats2l	Sh3rf3	Camk2n1	Asxl3	Grin2b	Ankrd34b	Bche
Syndig1	Ankrd34b	Osbpl3	Crhr2	Fyn	Gprin3	Edil3	Nrtn	Plppr4
Rgs20	Fam184a	Kcnh1	Gm20754	Fam19a2	Grin2a	Osbpl3	Magi1	Auts2
Ccdc138	Sox6	Grik2	Kcnip1	Sema6c	Sfrp2	Cachd1	Cartpt	Efr3b
Chrm3	Gap43	Mmp17	Cit	Sgcz	Klf5	Slc24a3	Shisa6	Corin
Mpped1	Adamts6	Ctnna2	Efr3a	Prmt8	Mpped1	Lsamp	Lrrtm3	Prkacb
Gpc5	Rgma	Fgf12	Crybg1	Dusp10	4930452B06Rik	Gm11418	Dock10	3110039M20Rik
Slco3a1	Epha5	Ogfrl1	Stxbp6	Slc16a14	Frmd4b	Osbpl8	Gpx3	Zim1
Slc9a2	Dock10	Arhgap18	Acsl6	Me3	Osbpl1a	2024-03-11	Il4ra	Dlg1
Spock1	St6galnac2	Mgat5b	Npas3	Rprml	Pou3f3	Hook3	Crlf1	Lpp
Slc35f4	Ache	Lrrtm2	Mef2c	Orai2	Dock7	Bmp2	Gpr161	Snx25
Gm44151	Hs3st5	Plch1	Galnt7	Hcn1	Prkar2b	Nupr1	Fnip2	Gnal
A830082K12Rik	Myo5b	Cdh13	Sorl1	Gm44257	Acsl1	Ppargc1a	Ghr	Kcnip4
Rgs7bp	Ptger3	Phactr2	Tenm4	Cracr2a	Shisa6	Sertm1	Fat3	Usp29
Pip5k1b	Nrsn2	Gm26905	Nedd4l	Zeb2	Grik3	Cx3cl1	Gng12	Nrep
Cacng8	Cort	Shroom2	Atp6ap2	B2m	Wwc1	Tac2	Gm45025	Fam135b
Rapgef5	Acsl1	Thsd7b	Pcdh17	Dkk3	Rgs6	Phka2	Gm29683	Hdac9

## Sheet: Table4
Supplementary Table 4 - PanglaoDB microglia and macrophage gene sets:
Highlighted genes were also included in the XENIUM assay
Macrophage	Micorglia
S100a4	Cts3
Fmnl1	Colec12
Lyz1	Myo1f
F13a1	S100a9
Adam8	Sphk1
Ccl24	P2ry13
Ccl12	Ccrl2
Fabp4	Aldh1a2
Cd209f	Vav1
Slamf7	Apbb1ip
Ccr7	Lair1
Cd83	Fcrls
Ifnar2	Csf3r
Rab7b	Mafb
Ccl6	Ccl4
Cd33	Tbxas1
Rgs1	Cd53
Cd74	Egr1
Fpr1	P2rx7
Hilpda	Cd40
Lgals3	Fos
Ctsk	Cebpa
Wfdc17	Gpr183
Ahr	P2ry12
Mgl2	Lag3
Ccr2	Itgb5
Lyz2	Ptafr
Cd14	Aebp1
Tlr4	Susd3
Cd163	Entpd1
Nr4a3	Tcirg1
Siglecf	C1qb
Gpr171	Adrb2
Mmp12	Siglech
Pparg	Cyfip1
Cxcl16	Pf4
Dusp5	Slc2a5
Myo1g	Ski
Nceh1	Ptgs1
Pltp	Il21r
Ccl2	Il6ra
Tlr2	Mrc2
Cxcl2	Tmem119
Ccl7	Ctss
Rab20	Bin2
Cxcl1	Ltc4s
Stab1	Sall1
Fgr	Cbr2
Adgre5	Ptgds
Clec4a1	Cmtm6
Fgl2	Il10ra
Mrc1	Mertk
Gpr132	Tff3
Gdf15	Fcgr3
Cybb	Clec3b
Slc15a3	Tmem173
Maf
Clec4d
Ms4a7
Syk
Cd68
Cd19
Ccl9
Cd3e
Clec4a2
Gpnmb
Itgal
Cd209a
Hpgd
Clec4a3
Il1b
Ccl22
Chit1
Irf5
Treml4
Tyrobp
Ccl5
Cd80
Cd200
Cd300a
Rbpj
Slc37a2
Vsig4
Fgd2
Cd86
Akr1b3
Adgre1
Cd36
Lilra5
Arl11
Samsn1
Il4ra
Cd200r1
Cd5l
Lyve1
Slamf9
Cyp27a1
Adgre4
Parp14
Cpm
Dab2
Slc7a7
Scimp
Retnla
March1
Tnf
Egln3
Runx3
Dnase1l3
Naaa
Ms4a4a
Nrp2
Fut4
Gata6
C3ar1
Hfe
Snx20
Slc11a1
Jaml
Mmp9
Clec4n
